# Supplementary material for: Hemp Seeds in Post-Arthroplasty Rehabilitation: A Pilot Clinical Study and an In Vitro Investigation
Source: Nutrients. 2021 Nov 30;13(12):4330. doi: 10.3390/nu13124330 (PMC8709006; doi:10.3390/nu13124330)
Supplement: Supplementary file 1 [file nutrients-13-04330-s001.zip]

Archive with 1 entries (1 files):
- nutrients-1432794-SI.pdf
